# Supplementary material for: Temporal Changes of the Oral and Fecal Microbiota after Mild Traumatic Brain Injury in Rats by 16S rRNA Sequencing
Source: Microorganisms. 2023 May 31;11(6):1452. doi: 10.3390/microorganisms11061452 (PMC10301108; doi:10.3390/microorganisms11061452)
Supplement: Supplementary file 1 [file microorganisms-11-01452-s001.zip]

Archive with 1 entries (1 files):
- microorganisms-2390251-supplementary.pdf
